# Supplementary material for: Integrating environmental and neighborhood factors in MaxEnt modeling to predict species distributions: A case study of Aedes albopictus in southeastern Pennsylvania
Source: PLoS One. 2019 Oct 17;14(10):e0223821. doi: 10.1371/journal.pone.0223821 (PMC6797167; doi:10.1371/journal.pone.0223821)
Supplement: S1 Table — (CSV) [file pone.0223821.s001.csv]

ALBO	LAT	LONG
Albopictus	4417598.167	-6512761.568
Albopictus	4419375.064	-6596897.239
Albopictus	4419479.587	-6611583.733
Albopictus	4419486.357	-6549539.546
Albopictus	4419518.55	-6514033.371
Albopictus	4420012.212	-6616437.365
Albopictus	4420039.277	-6548190.133
Albopictus	4420517.037	-6590288.074
Albopictus	4420616.001	-6590203.774
Albopictus	4420630.456	-6585529.016
Albopictus	4420731.707	-6504140.811
Albopictus	4420823.046	-6546554.925
Albopictus	4421872.921	-6574886.184
Albopictus	4422490.804	-6552459.315
Albopictus	4422624.183	-6609102.602
Albopictus	4422677.557	-6609118.046
Albopictus	4423147.601	-6552204.634
Albopictus	4423258.213	-6552044.999
Albopictus	4423320.264	-6612293.965
Albopictus	4423505.96	-6611853.218
Albopictus	4423535.456	-6576382.313
Albopictus	4423665.036	-6501957.015
Albopictus	4423742.806	-6605111.657
Albopictus	4423824.195	-6569769.725
Albopictus	4424001.813	-6492870.787
Albopictus	4424021.905	-6610680.22
Albopictus	4424159.787	-6610377.369
Albopictus	4424336.587	-6596183.744
Albopictus	4424941.802	-6547320.441
Albopictus	4425150.535	-6601958.587
Albopictus	4425202.797	-6601361.572
Albopictus	4425493.344	-6518912.385
Albopictus	4425560.845	-6608053.432
Albopictus	4425564.181	-6604879.413
Albopictus	4425595.315	-6607892.083
Albopictus	4425785.459	-6585646.636
Albopictus	4425852.458	-6475551.583
Albopictus	4425982.93	-6475192.909
Albopictus	4426022.691	-6475121.354
Albopictus	4426036.368	-6475056.934
Albopictus	4426055.956	-6475122.543
Albopictus	4426059.587	-6475104.148
Albopictus	4426072.342	-6580128.899
Albopictus	4426115.629	-6575133.15
Albopictus	4426120.504	-6474976.849
Albopictus	4426182.294	-6474952.019
Albopictus	4426220.169	-6475181.886
Albopictus	4426252.413	-6475641.374
Albopictus	4426364.784	-6474388.266
Albopictus	4426474.247	-6474728.61
Albopictus	4426622.067	-6578197.01
Albopictus	4426649.796	-6474583.537
Albopictus	4426661.922	-6474667.007
Albopictus	4426782.878	-6581065.063
Albopictus	4426783.99	-6604417.608
Albopictus	4426793.998	-6604406.399
Albopictus	4426861.083	-6474178.428
Albopictus	4426886.29	-6577096.499
Albopictus	4427087.553	-6572903.81
Albopictus	4427206.474	-6519333.841
Albopictus	4427471.01	-6536760.46
Albopictus	4427690.2	-6573494.574
Albopictus	4428007.131	-6472182.767
Albopictus	4428017.143	-6596593.297
Albopictus	4428075.187	-6574880.356
Albopictus	4428251.765	-6594999.579
Albopictus	4428616.485	-6595122.819
Albopictus	4428814.412	-6594020.304
Albopictus	4428845.547	-6593993.427
Albopictus	4429003.048	-6491182.824
Albopictus	4429388.178	-6593476.315
Albopictus	4429743.427	-6465926.72
Albopictus	4429751.296	-6465417.487
Albopictus	4429928.586	-6599687.361
Albopictus	4430026.438	-6592297.724
Albopictus	4430090.931	-6593242.683
Albopictus	4430978.521	-6557416.73
Albopictus	4431215.465	-6554612.872
Albopictus	4431254.031	-6603313.609
Albopictus	4431255.143	-6603312.647
Albopictus	4431256.255	-6603310.831
Albopictus	4431428.608	-6587028.827
Albopictus	4431480.869	-6434456.801
Albopictus	4431707.056	-6471975.226
Albopictus	4431731.058	-6437461.398
Albopictus	4431741.066	-6435005.677
Albopictus	4431794.77	-6553167.336
Albopictus	4431845.589	-6435926.487
Albopictus	4432091.33	-6583843.229
Albopictus	4432153.903	-6466817.844
Albopictus	4432498.304	-6582061.583
Albopictus	4432585.036	-6574846.31
Albopictus	4432585.036	-6574846.31
Albopictus	4432601.715	-6574837.912
Albopictus	4432652.849	-6465295.335
Albopictus	4432738.485	-6577385.5
Albopictus	4432747.52	-6448372.632
Albopictus	4432894.599	-6495873.147
Albopictus	4432925.73	-6465578.349
Albopictus	4432952.547	-6533069.93
Albopictus	4433010.843	-6473008.669
Albopictus	4433022.543	-6472455.935
Albopictus	4433178.074	-6438704.26
Albopictus	4433219.96	-6577428.684
Albopictus	4433232.577	-6465220.887
Albopictus	4433315.475	-6421979.872
Albopictus	4433326.707	-6442204.427
Albopictus	4433362.29	-6427901.757
Albopictus	4433479.855	-6442148.483
Albopictus	4433775.76	-6462732.269
Albopictus	4433866.003	-6424791.716
Albopictus	4433919.71	-6447884.957
Albopictus	4433927.16	-6447606.779
Albopictus	4434010.557	-6418254.462
Albopictus	4434302.765	-6557374.219
Albopictus	4434528.726	-6438003.79
Albopictus	4434596.737	-6465790.716
Albopictus	4434725.541	-6432212.86
Albopictus	4434892.553	-6423966.084
Albopictus	4434999.678	-6460416.776
Albopictus	4435025.768	-6423671.245
Albopictus	4435097.337	-6465944.055
Albopictus	4435156.098	-6531468.644
Albopictus	4435259.277	-6439173.532
Albopictus	4435262.576	-6418322.097
Albopictus	4435357.129	-6425972.957
Albopictus	4435422.734	-6424734.276
Albopictus	4435510.301	-6421472.469
Albopictus	4435611.633	-6463048.556
Albopictus	4435677.054	-6421187.717
Albopictus	4435704.327	-6466293.058
Albopictus	4435801.989	-6417061.045
Albopictus	4435848.611	-6486406.493
Albopictus	4435868.52	-6465232.481
Albopictus	4435878.949	-6497115.357
Albopictus	4435974.186	-6554942.316
Albopictus	4436004.585	-6422127.5
Albopictus	4436066.553	-6567745.028
Albopictus	4436179.128	-6410549.435
Albopictus	4436557.28	-6612714.937
Albopictus	4436614.745	-6605772.764
Albopictus	4436632.089	-6550349.145
Albopictus	4436656.222	-6534306.045
Albopictus	4436820.544	-6468138.177
Albopictus	4436878.833	-6551866.941
Albopictus	4436927.979	-6535557.26
Albopictus	4437035.471	-6419730.861
Albopictus	4437084.111	-6619316.735
Albopictus	4437138.474	-6442020.649
Albopictus	4437147.369	-6422955.454
Albopictus	4437321.939	-6538532.916
Albopictus	4437419.657	-6467969.988
Albopictus	4437459.827	-6546925.18
Albopictus	4437475.395	-6576170.067
Albopictus	4437487.877	-6426118.644
Albopictus	4437527.302	-6418755.061
Albopictus	4437649.677	-6536243.668
Albopictus	4437668.874	-6421453.856
Albopictus	4437693.337	-6550120.031
Albopictus	4437774.509	-6433559.96
Albopictus	4437803.42	-6424616.512
Albopictus	4437834.98	-6510432.747
Albopictus	4437902.384	-6421890.714
Albopictus	4437917.951	-6421164.555
Albopictus	4437989.147	-6420354.803
Albopictus	4438142.565	-6420164.95
Albopictus	4438229.297	-6419519.556
Albopictus	4438270.166	-6513308.547
Albopictus	4438330.885	-6464543.84
Albopictus	4438392.29	-6446852.344
Albopictus	4438412.275	-6614703.838
Albopictus	4438547.531	-6450218.232
Albopictus	4438549.924	-6540142.94
Albopictus	4438600.689	-6430092.079
Albopictus	4438618.48	-6426884.05
Albopictus	4438689.236	-6617518.788
Albopictus	4438717.443	-6440481.493
Albopictus	4438790.832	-6441264.559
Albopictus	4438799.728	-6587647.437
Albopictus	4438811.439	-6560961.989
Albopictus	4438816.407	-6587629.596
Albopictus	4438854.213	-6587242.12
Albopictus	4438854.213	-6587242.12
Albopictus	4438872.004	-6586887.313
Albopictus	4438884.236	-6587024.267
Albopictus	4438899.803	-6549316.977
Albopictus	4438907.587	-6436108.686
Albopictus	4438923.154	-6422960.72
Albopictus	4439088.835	-6429931.44
Albopictus	4439164.447	-6427989.78
Albopictus	4439175.567	-6439423.72
Albopictus	4439206.702	-6425268.742
Albopictus	4439221.157	-6591055.459
Albopictus	4439225.214	-6438016.101
Albopictus	4439286.785	-6425201.746
Albopictus	4439449.107	-6422847.041
Albopictus	4439523.607	-6505416.43
Albopictus	4439692.624	-6434650.338
Albopictus	4439721.535	-6425797.8
Albopictus	4439764.512	-6543235.016
Albopictus	4439874.854	-6512496.807
Albopictus	4440255.271	-6418803.145
Albopictus	4440321.724	-6588634.3
Albopictus	4440321.988	-6426342.213
Albopictus	4440338.667	-6415119.321
Albopictus	4440344.986	-6619999.064
Albopictus	4440499.641	-6444897.012
Albopictus	4440575.513	-6417377.765
Albopictus	4440680.036	-6418150.752
Albopictus	4440681.148	-6416442.905
Albopictus	4440701.618	-6417932.841
Albopictus	4440707.049	-6438643.162
Albopictus	4440719.111	-6415315.167
Albopictus	4440774.552	-6416421.273
Albopictus	4440780.112	-6423117.948
Albopictus	4440836.55	-6422308.497
Albopictus	4440993.606	-6427591.903
Albopictus	4441000.361	-6456115.959
Albopictus	4441021.405	-6588073.776
Albopictus	4441026.965	-6420174.559
Albopictus	4441075.89	-6420165.675
Albopictus	4441084.786	-6427409.164
Albopictus	4441090.346	-6420137.28
Albopictus	4441097.017	-6621626.268
Albopictus	4441113.697	-6415571.762
Albopictus	4441165.958	-6414606.945
Albopictus	4441251.155	-6433588.627
Albopictus	4441286.049	-6421239.015
Albopictus	4441308.288	-6562673.141
Albopictus	4441330.853	-6417845.215
Albopictus	4441361.662	-6420185.418
Albopictus	4441617.41	-6414845.243
Albopictus	4441785.408	-6542198.446
Albopictus	4441786.025	-6620350.683
Albopictus	4441828.681	-6626239.028
Albopictus	4441969.899	-6434847.581
Albopictus	4442069.185	-6612041.171
Albopictus	4442128.908	-6432779.735
Albopictus	4442136.691	-6560400.284
Albopictus	4442139.821	-6619449.163
Albopictus	4442300.823	-6538439.061
Albopictus	4442351.477	-6439765.115
Albopictus	4442398.539	-6538441.75
Albopictus	4442511.048	-6425772.051
Albopictus	4442526.986	-6417565.363
Albopictus	4442586.686	-6420196.88
Albopictus	4442650.711	-6610564.086
Albopictus	4442756.048	-6421332.182
Albopictus	4442772.727	-6417796.116
Albopictus	4442792.742	-6421273.922
Albopictus	4442877.25	-6421222.17
Albopictus	4443009.192	-6537905.567
Albopictus	4443015.132	-6620871.299
Albopictus	4443076.786	-6620108.394
Albopictus	4443109.422	-6515485.117
Albopictus	4443115.16	-6476891.33
Albopictus	4443204.582	-6404136.793
Albopictus	4443224.411	-6536262.297
Albopictus	4443276.44	-6620027.557
Albopictus	4443278.664	-6418556.4
Albopictus	4443278.709	-6530382.03
Albopictus	4443318.988	-6541588.027
Albopictus	4443481.238	-6617893.425
Albopictus	4443488.873	-6403958.089
Albopictus	4443498.831	-6620208.937
Albopictus	4443572.219	-6417306.312
Albopictus	4443585.563	-6417148.458
Albopictus	4443624.564	-6521092.557
Albopictus	4443681.19	-6417267.173
Albopictus	4443689.814	-6423653.504
Albopictus	4443837.441	-6463333.063
Albopictus	4443899.04	-6608300.684
Albopictus	4443940.275	-6423333.724
Albopictus	4444029.804	-6447754.629
Albopictus	4444039.823	-6543434.21
Albopictus	4444085.576	-6469602.874
Albopictus	4444106.275	-6522400.209
Albopictus	4444146.471	-6527774.559
Albopictus	4444173.341	-6445129.461
Albopictus	4444182.235	-6403621.689
Albopictus	4444182.68	-6428211.476
Albopictus	4444244.204	-6528142.902
Albopictus	4444248.285	-6417738.678
Albopictus	4444301.506	-6539238.07
Albopictus	4444307.219	-6426429.037
Albopictus	4444345.521	-6534505.258
Albopictus	4444544.4	-6534312.211
Albopictus	4444671.938	-6428474.323
Albopictus	4444681.863	-6540356.374
Albopictus	4444755.647	-6540573.279
Albopictus	4444865.448	-6547113.956
Albopictus	4444996.294	-6407495.028
Albopictus	4445025.539	-6426353.408
Albopictus	4445061.121	-6426359.107
Albopictus	4445092.256	-6426465.706
Albopictus	4445110.191	-6580504.149
Albopictus	4445233.473	-6425070.7
Albopictus	4445234.585	-6425871.577
Albopictus	4445300.19	-6425993.333
Albopictus	4445399.154	-6426443.039
Albopictus	4445461.423	-6427906.2
Albopictus	4445575.954	-6529824.789
Albopictus	4445822.773	-6539801.487
Albopictus	4445847.788	-6493145.705
Albopictus	4446029.148	-6533800.849
Albopictus	4446206.974	-6504652.63
Albopictus	4446306.5	-6531554.708
Albopictus	4446384.803	-6434482.397
Albopictus	4446403.441	-6434460.069
Albopictus	4446475.478	-6534559.802
Albopictus	4446509.71	-6450255.185
Albopictus	4446578.525	-6530026.553
Albopictus	4446583.428	-6533857.503
Albopictus	4446625.144	-6536510.933
Albopictus	4446644.296	-6474622.283
Albopictus	4446743.13	-6475605.952
Albopictus	4446821.561	-6396620.437
Albopictus	4446878.365	-6540230.832
Albopictus	4446915.855	-6412473.565
Albopictus	4446935.169	-6542163.726
Albopictus	4446942.497	-6524696.432
Albopictus	4447163.819	-6562941.313
Albopictus	4447387.322	-6419540.58
Albopictus	4447392.508	-6539937.777
Albopictus	4447422.104	-6398378.802
Albopictus	4447482.608	-6448958.532
Albopictus	4447617.93	-6526892.589
Albopictus	4447627.963	-6434568.435
Albopictus	4447633.969	-6546650.837
Albopictus	4447663.629	-6433160.884
Albopictus	4447694.168	-6434413.966
Albopictus	4447754.154	-6403593.631
Albopictus	4447783.191	-6535916.919
Albopictus	4447838.485	-6544633.674
Albopictus	4447889.115	-6436237.613
Albopictus	4447906.513	-6545654.099
Albopictus	4447980.786	-6435994.21
Albopictus	4448041.469	-6437088.923
Albopictus	4448116.761	-6567795.592
Albopictus	4448123.184	-6435877.608
Albopictus	4448195.768	-6535746.35
Albopictus	4448229.286	-6524223.344
Albopictus	4448394.721	-6448041.896
Albopictus	4448416.116	-6436645.858
Albopictus	4448574.683	-6410916.454
Albopictus	4448650.771	-6446248.01
Albopictus	4448811.822	-6502566.23
Albopictus	4448944.613	-6533199.739
Albopictus	4448949.5	-6447258.888
Albopictus	4448963.818	-6496328.861
Albopictus	4449060.731	-6447164.926
Albopictus	4449144.648	-6393316.681
Albopictus	4449166.584	-6520030.126
Albopictus	4449179.146	-6417595.328
Albopictus	4449267.721	-6540824.761
Albopictus	4449347.69	-6405832.113
Albopictus	4449392.613	-6599839.61
Albopictus	4449500.361	-6445537.105
Albopictus	4449559.44	-6391755.545
Albopictus	4449561.167	-6530978.496
Albopictus	4449607.887	-6406410.426
Albopictus	4449675.389	-6498207.387
Albopictus	4449704.768	-6438426.337
Albopictus	4449727.644	-6521947.268
Albopictus	4449732.425	-6421456.718
Albopictus	4449753.722	-6537227.485
Albopictus	4449851.643	-6527691.729
Albopictus	4449951.674	-6553419.197
Albopictus	4450005.967	-6423163.774
Albopictus	4450012.548	-6516202.147
Albopictus	4450028.204	-6406293.143
Albopictus	4450041.304	-6434094.106
Albopictus	4450072.189	-6444459.125
Albopictus	4450179.567	-6531696.095
Albopictus	4450311.751	-6420068.072
Albopictus	4450311.751	-6420068.072
Albopictus	4450360.873	-6390400.846
Albopictus	4450365.125	-6420284.32
Albopictus	4450495.223	-6420026.91
Albopictus	4450495.251	-6437652.086
Albopictus	4450529.594	-6428100.097
Albopictus	4450566.388	-6419908.782
Albopictus	4450592.63	-6392428.99
Albopictus	4450632.021	-6415339.843
Albopictus	4450714.7	-6597859.226
Albopictus	4450786.82	-6495171.346
Albopictus	4450832.033	-6398805.825
Albopictus	4450872.174	-6416945.759
Albopictus	4450925.32	-6489615.271
Albopictus	4450966.892	-6394456.58
Albopictus	4450983.37	-6406471.705
Albopictus	4450989.094	-6516050.348
Albopictus	4450991.153	-6406120.295
Albopictus	4451060.986	-6388120.088
Albopictus	4451087.893	-6419374.612
Albopictus	4451233.429	-6496741.7
Albopictus	4451248.35	-6581662.645
Albopictus	4451292.148	-6512574.837
Albopictus	4451294.382	-6390995.219
Albopictus	4451340.973	-6392787.206
Albopictus	4451375.51	-6506234.989
Albopictus	4451472.928	-6450397.477
Albopictus	4451596.892	-6496453.527
Albopictus	4451643.722	-6419464.015
Albopictus	4451663.883	-6416258.914
Albopictus	4451748.614	-6387393.867
Albopictus	4451816.308	-6485056.741
Albopictus	4451839.929	-6599018.594
Albopictus	4452067.521	-6496545.503
Albopictus	4452116.38	-6433614.717
Albopictus	4452222.594	-6596044.917
Albopictus	4452279.858	-6540353.189
Albopictus	4452461.083	-6531297.586
Albopictus	4452462.92	-6384119.864
Albopictus	4452485.695	-6444903.966
Albopictus	4452726.83	-6383882.253
Albopictus	4452744.085	-6387193.09
Albopictus	4452965.317	-6419630.577
Albopictus	4452977.674	-6425754.704
Albopictus	4453102.486	-6594599.915
Albopictus	4453195.158	-6388228.453
Albopictus	4453249.419	-6387994.123
Albopictus	4453285.206	-6589840.541
Albopictus	4453312.707	-6428650.046
Albopictus	4453445.224	-6445396.347
Albopictus	4453445.381	-6445537.753
Albopictus	4453469.607	-6415711.95
Albopictus	4453547.741	-6415842.109
Albopictus	4453590.931	-6386770.481
Albopictus	4453593.176	-6529792.061
Albopictus	4453610.909	-6498470.935
Albopictus	4453744.718	-6418246.072
Albopictus	4453834.411	-6499452.136
Albopictus	4453848.04	-6419392.957
Albopictus	4453875.493	-6397809.091
Albopictus	4453902.371	-6383534.104
Albopictus	4453941.18	-6419294.139
Albopictus	4453962.296	-6523441.334
Albopictus	4453974.516	-6387985.421
Albopictus	4454166.884	-6393846.411
Albopictus	4454252.278	-6406415.078
Albopictus	4454273.494	-6385823.309
Albopictus	4454336.545	-6389113.68
Albopictus	4454355.25	-6384860.718
Albopictus	4454376.775	-6390232.602
Albopictus	4454393.722	-6499151.985
Albopictus	4454404.291	-6389005.998
Albopictus	4454407.957	-6558189.937
Albopictus	4454423.26	-6382914.534
Albopictus	4454536.935	-6496451.136
Albopictus	4454618.051	-6419060.927
Albopictus	4454630.05	-6419602.778
Albopictus	4454640.575	-6384343.154
Albopictus	4454713.963	-6386092.296
Albopictus	4454740.058	-6383628.569
Albopictus	4454784.016	-6391712.1
Albopictus	4455011.966	-6586006.82
Albopictus	4455024.288	-6440690.785
Albopictus	4455111.975	-6422464.606
Albopictus	4455143.928	-6422456.66
Albopictus	4455177.98	-6385593.838
Albopictus	4455229.34	-6524362.192
Albopictus	4455415.861	-6418943.37
Albopictus	4455418.256	-6528722.843
Albopictus	4455530.841	-6386155.467
Albopictus	4455721.533	-6530828.579
Albopictus	4455739.846	-6569708.575
Albopictus	4455773.541	-6382980.217
Albopictus	4455796.623	-6419939.305
Albopictus	4455849.44	-6428092.617
Albopictus	4455851.266	-6419807.718
Albopictus	4455853.744	-6419925.943
Albopictus	4455867.6	-6419799.209
Albopictus	4455873.04	-6419788.253
Albopictus	4455883.703	-6419835.366
Albopictus	4455892.817	-6419827.946
Albopictus	4455908.519	-6427441.216
Albopictus	4455916.783	-6442790.15
Albopictus	4455940.95	-6496214.198
Albopictus	4456011.702	-6421374.168
Albopictus	4456074.737	-6585157.602
Albopictus	4456108.43	-6427773.407
Albopictus	4456142.82	-6405425.072
Albopictus	4456499.756	-6405449.004
Albopictus	4456541.758	-6580871.755
Albopictus	4456595.971	-6374154.024
Albopictus	4456595.971	-6374154.024
Albopictus	4456720.644	-6394183.435
Albopictus	4456962.25	-6416475.652
Albopictus	4456984.724	-6416517.573
Albopictus	4457150.247	-6404742.982
Albopictus	4457232.531	-6526559.543
Albopictus	4457265.89	-6395884.211
Albopictus	4457525.123	-6385397.592
Albopictus	4457670.64	-6389965.058
Albopictus	4457736.974	-6373560.71
Albopictus	4457748.971	-6573991.986
Albopictus	4457835.63	-6372611.336
Albopictus	4457837.371	-6577220.565
Albopictus	4457934.648	-6561320.635
Albopictus	4458029.671	-6406632.535
Albopictus	4458064.139	-6489854.296
Albopictus	4458114.725	-6538653.738
Albopictus	4458129.993	-6372652.617
Albopictus	4458216.725	-6407598.57
Albopictus	4458268.378	-6370762.072
Albopictus	4458272.319	-6368019.771
Albopictus	4458330.598	-6491166.399
Albopictus	4458425.654	-6385675.923
Albopictus	4458534.625	-6404667.135
Albopictus	4458610.461	-6371418.464
Albopictus	4458631.152	-6564941.975
Albopictus	4458765.911	-6385541.88
Albopictus	4458941.599	-6406966.167
Albopictus	4458943.661	-6371271.005
Albopictus	4459031.667	-6453151.488
Albopictus	4459244.606	-6368848.139
Albopictus	4459616.938	-6552497.639
Albopictus	4459632.702	-6393370.842
Albopictus	4459673.213	-6572535.782
Albopictus	4459679.823	-6568507.581
Albopictus	4459803.284	-6373691.047
Albopictus	4459858.38	-6391798.771
Albopictus	4459876.963	-6412973.306
Albopictus	4459904.209	-6406931.52
Albopictus	4459936.328	-6366136.932
Albopictus	4460186.117	-6523494.848
Albopictus	4460230.35	-6393849.911
Albopictus	4460301.712	-6458939.586
Albopictus	4460367.081	-6366639.351
Albopictus	4460548.246	-6372951.271
Albopictus	4460593.345	-6397425.262
Albopictus	4460617.735	-6373133.815
Albopictus	4460641.226	-6551136.422
Albopictus	4460701.567	-6559872.625
Albopictus	4460708.711	-6549253.835
Albopictus	4460837.984	-6366670.357
Albopictus	4460873.574	-6560322.167
Albopictus	4460891.961	-6389754.833
Albopictus	4460911.553	-6368729.532
Albopictus	4461002.044	-6365796.698
Albopictus	4461167.724	-6416396.434
Albopictus	4461372.571	-6366232.245
Albopictus	4461405.357	-6562570.034
Albopictus	4461414.818	-6594193.033
Albopictus	4461501.505	-6370662.307
Albopictus	4461561.355	-6387897.56
Albopictus	4461625.755	-6481813.271
Albopictus	4461659.206	-6395134.648
Albopictus	4461685.532	-6380996.457
Albopictus	4461720.364	-6389558.899
Albopictus	4461770.365	-6371954.136
Albopictus	4461943.559	-6372269.173
Albopictus	4462069.516	-6388762.988
Albopictus	4462092.782	-6390189.862
Albopictus	4462138.376	-6419313.614
Albopictus	4462225.227	-6553655.866
Albopictus	4462227.146	-6474724.405
Albopictus	4462269.649	-6385836.058
Albopictus	4462331.937	-6389797.719
Albopictus	4462331.937	-6389797.719
Albopictus	4462343.072	-6495455.366
Albopictus	4462402.651	-6394912.565
Albopictus	4462456.475	-6356600.904
Albopictus	4462571.556	-6361381.661
Albopictus	4462597.305	-6534308.363
Albopictus	4462601.029	-6385221.731
Albopictus	4462634.944	-6360680.615
Albopictus	4462685.537	-6356156.592
Albopictus	4462694.139	-6556912.056
Albopictus	4462729.696	-6558433.149
Albopictus	4462873.568	-6361156.051
Albopictus	4462880.128	-6362265.022
Albopictus	4462927.416	-6361037.668
Albopictus	4462954.749	-6534307.893
Albopictus	4462987.489	-6361660.342
Albopictus	4463130.142	-6593172.276
Albopictus	4463229.237	-6386590.191
Albopictus	4463410.529	-6404822.435
Albopictus	4463551.746	-6362104.111
Albopictus	4463636.254	-6607512.365
Albopictus	4463669.613	-6553137.112
Albopictus	4463709.529	-6523707.79
Albopictus	4463837.317	-6374791.789
Albopictus	4463903.123	-6360476.252
Albopictus	4464038.359	-6419241.639
Albopictus	4464058.1	-6387176.96
Albopictus	4464083.259	-6404300.535
Albopictus	4464135.713	-6463099.011
Albopictus	4464186.019	-6378443.382
Albopictus	4464236.865	-6552944.633
Albopictus	4464243.379	-6395924.446
Albopictus	4464243.379	-6395924.446
Albopictus	4464391.393	-6444705.303
Albopictus	4464646.934	-6556793.043
Albopictus	4464804.161	-6483323.669
Albopictus	4464842.721	-6528687.093
Albopictus	4464855.909	-6491791.796
Albopictus	4464939.46	-6383758.777
Albopictus	4465152.674	-6373511.657
Albopictus	4465174.317	-6361125.705
Albopictus	4465202.436	-6417357.133
Albopictus	4465205.578	-6384275.972
Albopictus	4465236.321	-6543727.335
Albopictus	4465246.359	-6382871.289
Albopictus	4465335.315	-6382700.058
Albopictus	4465437.242	-6527403.969
Albopictus	4465466.791	-6444663.325
Albopictus	4465559.11	-6359402.092
Albopictus	4465563.709	-6363883.78
Albopictus	4465631.789	-6536751.647
Albopictus	4465702.021	-6426053.659
Albopictus	4465806.477	-6371087.953
Albopictus	4465809.062	-6470734.167
Albopictus	4465875.009	-6383249.647
Albopictus	4466131.802	-6471034.436
Albopictus	4466320.952	-6502583.473
Albopictus	4466590.182	-6527912.849
Albopictus	4466630.268	-6358602.037
Albopictus	4466682.77	-6358318.894
Albopictus	4466753.174	-6358223.662
Albopictus	4466777.045	-6462089.542
Albopictus	4466825.91	-6466309.878
Albopictus	4466866.777	-6487874.734
Albopictus	4466969.193	-6418041.043
Albopictus	4467035.955	-6560040.758
Albopictus	4467361.248	-6417583.065
Albopictus	4467592.954	-6447947.347
Albopictus	4467929.45	-6359347.91
Albopictus	4468017.929	-6366890.147
Albopictus	4468072.364	-6359595.411
Albopictus	4468835.94	-6539638.091
Albopictus	4468958.05	-6394803.042
Albopictus	4469042.379	-6518268.747
Albopictus	4469105.243	-6355350.661
Albopictus	4469307.809	-6556256.152
Albopictus	4469853.106	-6506673.067
Albopictus	4470062.903	-6437161.381
Albopictus	4470150.999	-6526724.777
Albopictus	4470257.92	-6555552.049
Albopictus	4470263.94	-6540407.001
Albopictus	4470431.371	-6379723.957
Albopictus	4470441.981	-6456494.889
Albopictus	4470448.776	-6541726.314
Albopictus	4470453.31	-6349708.857
Albopictus	4470514.78	-6383144.083
Albopictus	4470646.225	-6508068.941
Albopictus	4470656.22	-6519827.769
Albopictus	4470699.282	-6514957.727
Albopictus	4470809.781	-6521485.175
Albopictus	4470931.973	-6378796.781
Albopictus	4470955.536	-6479522.762
Albopictus	4471078.543	-6436764.876
Albopictus	4471221.759	-6383532.831
Albopictus	4471345.37	-6418878.821
Albopictus	4471591.978	-6526568.954
Albopictus	4471608.94	-6445681.184
Albopictus	4471876.292	-6466416.064
Albopictus	4471883.591	-6526604.516
Albopictus	4471933.629	-6527608.95
Albopictus	4471965.008	-6575329.208
Albopictus	4472375.607	-6556081.695
Albopictus	4472527.803	-6525763.588
Albopictus	4472716.442	-6551257.155
Albopictus	4472767.478	-6553817.57
Albopictus	4473013.484	-6525525.737
Albopictus	4473104.865	-6377491.277
Albopictus	4473157.887	-6405245.651
Albopictus	4473209.036	-6418542.494
Albopictus	4473221.268	-6371655.024
Albopictus	4473236.529	-6420774.139
Albopictus	4473266.345	-6363852.666
Albopictus	4473292.055	-6420054.365
Albopictus	4473324.873	-6363787.339
Albopictus	4473375.512	-6417825.383
Albopictus	4473385.837	-6534491.851
Albopictus	4473446.994	-6376143.299
Albopictus	4473705.409	-6377840.595
Albopictus	4473799.482	-6419795.604
Albopictus	4473834.265	-6419766.437
Albopictus	4473862.866	-6419740.581
Albopictus	4473902.894	-6548739.648
Albopictus	4473996.297	-6525315.676
Albopictus	4474011.865	-6420094.136
Albopictus	4474087.477	-6420036.455
Albopictus	4474228.695	-6418669.957
Albopictus	4474272.061	-6382550.218
Albopictus	4474337.666	-6420412.203
Albopictus	4474416.267	-6550898.727
Albopictus	4474453.806	-6491930.581
Albopictus	4474460.448	-6529075.896
Albopictus	4474475.993	-6523528.361
Albopictus	4474559.858	-6458016.665
Albopictus	4474560.056	-6418070.006
Albopictus	4474579.96	-6523655.221
Albopictus	4474687.05	-6527101.009
Albopictus	4474895.149	-6356704.672
Albopictus	4474990.395	-6377493.278
Albopictus	4475075.609	-6495273.128
Albopictus	4475124.589	-6490706.985
Albopictus	4475279.389	-6490503.913
Albopictus	4475301.568	-6525264.235
Albopictus	4475395.41	-6551343.128
Albopictus	4475655.268	-6352096.809
Albopictus	4475655.661	-6484772.147
Albopictus	4475706.023	-6533833.541
Albopictus	4475706.725	-6468354.267
Albopictus	4475846.123	-6352096.565
Albopictus	4475869.355	-6426373.668
Albopictus	4475872.158	-6529925.58
Albopictus	4475906.74	-6523427.56
Albopictus	4476084.811	-6403903.02
Albopictus	4476162.377	-6529720.408
Albopictus	4476252.842	-6379487.102
Albopictus	4476459.073	-6486296.208
Albopictus	4476528.209	-6547162.693
Albopictus	4476537.666	-6506227.508
Albopictus	4476690.67	-6532789.434
Albopictus	4476812.646	-6518402.179
Albopictus	4476825.1	-6533073.143
Albopictus	4477236.032	-6510068.118
Albopictus	4477332.149	-6517902.296
Albopictus	4477431.433	-6431353.566
Albopictus	4477524.399	-6431556.423
Albopictus	4477586.786	-6492416.407
Albopictus	4477600.877	-6481411.425
Albopictus	4477638.992	-6487828.509
Albopictus	4477686.84	-6478083.11
Albopictus	4477698.944	-6510048.62
Albopictus	4477760.387	-6469238.858
Albopictus	4478047.177	-6482828.837
Albopictus	4478191.687	-6470908.564
Albopictus	4478210.558	-6429472.217
Albopictus	4478279.982	-6482466.066
Albopictus	4478349.347	-6568478.021
Albopictus	4478434.648	-6520096.513
Albopictus	4478498.032	-6475608.234
Albopictus	4478539.598	-6498238.794
Albopictus	4478582.713	-6497461.568
Albopictus	4478584.123	-6442977.38
Albopictus	4478639.803	-6474361.634
Albopictus	4478645.85	-6457523.507
Albopictus	4478726.085	-6433361.206
Albopictus	4478948.787	-6476817.133
Albopictus	4479100.484	-6503980.181
Albopictus	4479430.677	-6486541.915
Albopictus	4479582.181	-6505214.561
Albopictus	4479773.992	-6432396.144
Albopictus	4479845.133	-6379215.434
Albopictus	4479900.088	-6503903.68
Albopictus	4480059.899	-6493600.767
Albopictus	4480158.129	-6493513.947
Albopictus	4480164.087	-6378497.78
Albopictus	4480237.461	-6526115.495
Albopictus	4480339.975	-6530695.675
Albopictus	4480620.187	-6388994.101
Albopictus	4480632.129	-6442081.232
Albopictus	4480892.642	-6530987.435
Albopictus	4480993.802	-6522057.103
Albopictus	4481108.331	-6476738.423
Albopictus	4481552.189	-6436540.634
Albopictus	4481555.122	-6477449.356
Albopictus	4481711.01	-6437217.51
Albopictus	4481739.335	-6478217.577
Albopictus	4482044.247	-6509202.167
Albopictus	4482582.271	-6417117.486
Albopictus	4483277.75	-6363414.774
Albopictus	4484034.624	-6491803.422
Albopictus	4484146.569	-6481467.515
Albopictus	4484282.539	-6487443.579
Albopictus	4484283.73	-6437688.649
Albopictus	4485062.286	-6518440.242
Albopictus	4485251.461	-6476427.716
Albopictus	4485272.551	-6474733.363
Albopictus	4485297.505	-6484628.126
Albopictus	4485303.722	-6480784.094
Albopictus	4485392.349	-6432688.937
Albopictus	4485781.005	-6474793.831
Albopictus	4485910.86	-6479219.877
Albopictus	4485961.251	-6479177.172
Albopictus	4485985.126	-6517945.086
Albopictus	4486105.978	-6478833.602
Albopictus	4486231.066	-6479358.287
Albopictus	4486248.839	-6482285.474
Albopictus	4486361.677	-6441203.611
Albopictus	4486566.875	-6447717.109
Albopictus	4486679.606	-6433783.461
Albopictus	4486741.61	-6477072.258
Albopictus	4486997.956	-6477956.521
Albopictus	4487281.009	-6492370.2
Albopictus	4487308.935	-6474382.337
Albopictus	4487489.662	-6480588.816
Albopictus	4487605.025	-6470926.472
Albopictus	4487887.98	-6470686.601
Albopictus	4488110.464	-6377872.662
Albopictus	4488423.082	-6430763.916
Albopictus	4488468.333	-6414955.202
Albopictus	4488560.709	-6350226.921
Albopictus	4488613.221	-6518034.544
Albopictus	4488729.198	-6517790.925
Albopictus	4488784.127	-6494712.85
Albopictus	4488805.864	-6438820.785
Albopictus	4488864.188	-6463861.211
Albopictus	4488975.383	-6467703.778
Albopictus	4489398.354	-6377321.864
Albopictus	4489404.617	-6432854.358
Albopictus	4489456.357	-6489558.377
Albopictus	4489523.551	-6462441.025
Albopictus	4489676.375	-6523022.379
Albopictus	4489828.786	-6471578.245
Albopictus	4489868.381	-6438959.785
Albopictus	4489910.761	-6436346.328
Albopictus	4490020.67	-6471886.77
Albopictus	4490140.079	-6462004.504
Albopictus	4490297.492	-6490329.012
Albopictus	4490388.845	-6479334.17
Albopictus	4490411.692	-6417539.002
Albopictus	4490460.703	-6493406.404
Albopictus	4490594.383	-6394876.736
Albopictus	4491291.353	-6515529.423
Albopictus	4491559.111	-6501539.135
Albopictus	4491771.54	-6399830.973
Albopictus	4491848.841	-6491137.573
Albopictus	4491924.031	-6412764.38
Albopictus	4492064.066	-6401536.277
Albopictus	4492220.055	-6401011.502
Albopictus	4492494.159	-6399730.318
Albopictus	4492723.768	-6398568.917
Albopictus	4493328.669	-6478557.802
Albopictus	4493400.785	-6472289.894
Albopictus	4493451.753	-6475902.635
Albopictus	4493486.566	-6399579.612
Albopictus	4493949.138	-6451355.129
Albopictus	4493974.644	-6486728.825
Albopictus	4494145.953	-6518626.668
Albopictus	4494149.289	-6428779.459
Albopictus	4494491.682	-6515872.654
Albopictus	4494836.229	-6426425.515
Albopictus	4494887.468	-6484113.945
Albopictus	4495106.002	-6395311.534
Albopictus	4495403.509	-6471129.539
Albopictus	4495449.159	-6517572.302
Albopictus	4495558.13	-6517126.065
Albopictus	4495583.705	-6517323.845
Albopictus	4495792.04	-6355411.208
Albopictus	4496274.986	-6475075.761
Albopictus	4496275.635	-6468458.126
Albopictus	4496437.297	-6377468.743
Albopictus	4496495.94	-6468760.081
Albopictus	4496543.482	-6468723.805
Albopictus	4496635.315	-6374322.495
Albopictus	4497045.92	-6441624.696
Albopictus	4497120.891	-6406713.435
Albopictus	4497755.728	-6510909.656
Albopictus	4497876.658	-6509487.99
Albopictus	4498094.326	-6473921.202
Albopictus	4498265.125	-6466927.809
Albopictus	4498820.037	-6508555.887
Albopictus	4499350.335	-6415024.38
Albopictus	4500137.142	-6460634.492
Albopictus	4500376.212	-6382470.829
Albopictus	4500437.369	-6439798.108
Albopictus	4500767.618	-6383120.793
Albopictus	4501037.933	-6504413.323
Albopictus	4501452.58	-6467092.807
Albopictus	4501515.961	-6465887.675
Albopictus	4501602.131	-6433877.147
Albopictus	4501639.387	-6386013.724
Albopictus	4502013.448	-6503103.046
Albopictus	4502564.53	-6380473.889
Albopictus	4502723.762	-6494312.732
Albopictus	4502766.449	-6493454.851
Albopictus	4503079.304	-6451214.387
Albopictus	4503136.827	-6451290.347
Albopictus	4503178.334	-6394814.224
Albopictus	4504088.214	-6397668.62
Albopictus	4504140.869	-6391597.304
Albopictus	4504253.529	-6397468.338
Albopictus	4504637.206	-6373348.127
Albopictus	4504695.027	-6386512.949
Albopictus	4504724.161	-6492955.105
Albopictus	4505150.629	-6386337.519
Albopictus	4505483.058	-6372803.59
Albopictus	4505764.724	-6386107.191
Albopictus	4505769.172	-6372428.681
Albopictus	4505779.022	-6387201.938
Albopictus	4505878.143	-6385898.445
Albopictus	4505924.188	-6387181.688
Albopictus	4506003.211	-6385235.53
Albopictus	4506062.727	-6386806.983
Albopictus	4506242.863	-6382216.948
Albopictus	4506356.281	-6386374.549
Albopictus	4506473.055	-6385392.721
Albopictus	4506485.897	-6405025.827
Albopictus	4506557.545	-6386089.666
Albopictus	4507056.81	-6386037.028
Albopictus	4507127.086	-6504453.012
Albopictus	4507797.263	-6371865.953
Albopictus	4507803.758	-6386305.277
Albopictus	4508017.536	-6371945.177
Albopictus	4508235.367	-6492062.36
Albopictus	4508401.425	-6388974.207
Albopictus	4509027.437	-6370664.138
Albopictus	4509138.716	-6370906.621
Albopictus	4509170.53	-6420324.233
Albopictus	4509217.33	-6496105.359
Albopictus	4509760.803	-6420030.066
Albopictus	4510084.517	-6383284.352
Albopictus	4510096.899	-6489030.855
Albopictus	4510259.784	-6502453.742
Albopictus	4510322.863	-6382412.467
Albopictus	4510348.184	-6378841.92
Albopictus	4510694.067	-6377562.752
Albopictus	4510790.14	-6484157.705
Albopictus	4510794.666	-6382197.201
Albopictus	4510878.584	-6383716.454
Albopictus	4510964.177	-6383853.374
Albopictus	4510977.767	-6382665.407
Albopictus	4510978.054	-6371181.966
Albopictus	4511025.362	-6376404.946
Albopictus	4511066.504	-6377158.608
Albopictus	4511078.735	-6479653.865
Albopictus	4511085.407	-6489326.278
Albopictus	4511306.686	-6479151.231
Albopictus	4511366.731	-6377566.034
Albopictus	4511394.529	-6478146.141
Albopictus	4511682.747	-6474094.861
Albopictus	4511771.481	-6381706.374
Albopictus	4511819.702	-6382346.111
Albopictus	4511922.706	-6379895.964
Albopictus	4511935.61	-6381568.611
Albopictus	4512048.356	-6474089.271
Albopictus	4512078.293	-6374868.813
Albopictus	4512098.728	-6471502.586
Albopictus	4512126.596	-6380160.747
Albopictus	4512261.907	-6380096.167
Albopictus	4512281.866	-6361713.544
Albopictus	4512354.143	-6469886.843
Albopictus	4512359.702	-6362922.196
Albopictus	4512376.493	-6468895.534
Albopictus	4512454.262	-6468096.016
Albopictus	4512459.778	-6373803.342
Albopictus	4512602.97	-6379130.894
Albopictus	4512734.43	-6372851.023
Albopictus	4512744.437	-6378311.259
Albopictus	4512823.386	-6356983.309
Albopictus	4512824.66	-6377671.536
Albopictus	4512858.301	-6483901.669
Albopictus	4512859.058	-6409750.924
Albopictus	4512997.962	-6381687.788
Albopictus	4513026.873	-6376938.328
Albopictus	4513086.918	-6378953.171
Albopictus	4513107.516	-6382738.789
Albopictus	4513115.018	-6349814.012
Albopictus	4513227.918	-6382902.615
Albopictus	4513361.57	-6374167.927
Albopictus	4513414.943	-6387835.19
Albopictus	4513423.839	-6376461.127
Albopictus	4513502.989	-6373564.67
Albopictus	4513507.235	-6374908.556
Albopictus	4513512.795	-6383214.24
Albopictus	4513669.034	-6381384.178
Albopictus	4513834.149	-6374670.485
Albopictus	4513960.911	-6375347.028
Albopictus	4514062.562	-6377036.702
Albopictus	4514066.546	-6372565.582
Albopictus	4514092.121	-6374943.219
Albopictus	4514189.748	-6381966.799
Albopictus	4514199.585	-6366170.64
Albopictus	4514363.437	-6373543.747
Albopictus	4514383.452	-6386221.293
Albopictus	4514423.483	-6361410.574
Albopictus	4514439.05	-6385078.496
Albopictus	4514445.133	-6369722.033
Albopictus	4514492.926	-6348508.286
Albopictus	4514628.081	-6369631.641
Albopictus	4514641.553	-6370243.102
Albopictus	4514730.381	-6368573.089
Albopictus	4514870.487	-6484203.187
Albopictus	4514893.838	-6377896.845
Albopictus	4515276.349	-6372237.553
Albopictus	4515686.658	-6374932.209
Albopictus	4515754.487	-6378865.07
Albopictus	4516160.448	-6364581.616
Albopictus	4516190.372	-6482161.878
Albopictus	4516194.878	-6366038.147
Albopictus	4516258.221	-6363441.657
Albopictus	4516268.208	-6371180.183
Albopictus	4516287.902	-6362174.196
Albopictus	4516373.855	-6365029.909
Albopictus	4516453.904	-6358605.761
Albopictus	4516489.262	-6363426.473
Albopictus	4516556.204	-6368315.82
Albopictus	4516566.211	-6370378.514
Albopictus	4516634.04	-6347339.046
Albopictus	4516725.22	-6365053.95
Albopictus	4516814.176	-6369875.52
Albopictus	4517058.805	-6385798.474
Albopictus	4517127.746	-6368854.62
Albopictus	4517134.991	-6369407.913
Albopictus	4517393.502	-6383540.928
Albopictus	4517437.98	-6366583.376
Albopictus	4517502.474	-6371636.413
Albopictus	4517543.616	-6363531.469
Albopictus	4517586.982	-6345528.863
Albopictus	4517590.318	-6378166.429
Albopictus	4517800.844	-6359707.516
Albopictus	4517886.096	-6374827.117
Albopictus	4518230.801	-6363362.806
Albopictus	4518541.896	-6362137.201
Albopictus	4518574.946	-6367652.815
Albopictus	4518579.954	-6374839.765
Albopictus	4518617.76	-6367607.944
Albopictus	4518703.622	-6367491.951
Albopictus	4518720.059	-6383194.526
Albopictus	4519066.988	-6371015.277
Albopictus	4519528.652	-6376479.794
Albopictus	4519640.393	-6374878.736
Albopictus	4519684.12	-6367380.774
Albopictus	4519696.352	-6362253.337
Albopictus	4519725.564	-6362099.349
Albopictus	4520079.975	-6367063.888
Albopictus	4520160.035	-6368144.214
Albopictus	4520222.304	-6379769.058
Albopictus	4520694.361	-6365520.012
Albopictus	4520732.69	-6368191.744
Albopictus	4520820.534	-6379325.508
Albopictus	4520825.936	-6354595.027
Albopictus	4520959.528	-6347761.333
Albopictus	4520961.499	-6366532.525
Albopictus	4521096.298	-6365847.555
Albopictus	4521413.203	-6373086.001
Albopictus	4521474.361	-6346672.119
Albopictus	4521505.495	-6347854.181
Albopictus	4521587.78	-6378537.468
Albopictus	4521738.274	-6373965.555
Albopictus	4521741.117	-6366934.017
Albopictus	4521807.946	-6377687.695
Albopictus	4521854.648	-6378105.518
Albopictus	4522214.92	-6375908.972
Albopictus	4522230.487	-6340869.366
Albopictus	4522243.831	-6371783.531
Albopictus	4522575.192	-6372866.703
Albopictus	4522610.774	-6342283.148
Albopictus	4522688.627	-6384221.017
Albopictus	4522705.29	-6344222.099
Albopictus	4522811.468	-6369019.306
Albopictus	4522896.545	-6345993.853
Albopictus	4522912.113	-6369947.628
Albopictus	4522918.784	-6357352.011
Albopictus	4523258.353	-6370348.576
Albopictus	4523269.92	-6370465.895
Albopictus	4523314.639	-6340854.592
Albopictus	4523389.147	-6369168.701
Albopictus	4523414.714	-6366649.504
Albopictus	4523438.065	-6350241.566
Albopictus	4523497.77	-6382723.688
Albopictus	4524275.364	-6341001.478
Albopictus	4524700.129	-6342270.256
Albopictus	4524791.182	-6364997.704
Albopictus	4524963.661	-6364427.722
Albopictus	4525065.001	-6373748.662
Albopictus	4525138.916	-6385284.128
Albopictus	4525178.198	-6341447.413
Albopictus	4525596.361	-6366241.225
Albopictus	4526401.414	-6338711.484
Albopictus	4526558.199	-6338700.341
Albopictus	4526759.462	-6342390.129
Albopictus	4527125.293	-6371842.445
Albopictus	4527170.883	-6374025.76
Albopictus	4527580.081	-6337117.563
Albopictus	4527635.679	-6362506.768
Albopictus	4528149.522	-6348355.099
Albopictus	4528153.848	-6374388.694
Albopictus	4528607.523	-6344473.312
Albopictus	4528954.452	-6338220.991
Albopictus	4529067.871	-6364190.205
Albopictus	4529213.536	-6368696.686
Albopictus	4529352.368	-6371255.075
Albopictus	4529770.624	-6339874.162
Albopictus	4529938.528	-6372243.037
Albopictus	4530116.44	-6369035.712
Albopictus	4530286.569	-6339528.832
Albopictus	4530310.261	-6373420.833
Albopictus	4530471.854	-6373631.67
Albopictus	4530553.437	-6335477.893
Albopictus	4530556.177	-6378886.28
Albopictus	4530748.028	-6371727.583
Albopictus	4531230.29	-6368550.854
Albopictus	4531420.758	-6334334.706
Albopictus	4531434.102	-6368236.202
Albopictus	4531455.54	-6368422.447
Albopictus	4531530.51	-6368339.743
Albopictus	4531577.543	-6369045.951
Albopictus	4531780.181	-6373085.773
Albopictus	4532142.414	-6368044.668
Albopictus	4532192.452	-6332659.424
Albopictus	4532343.228	-6367963.076
Albopictus	4532759.03	-6367496.071
Albopictus	4532807.36	-6364021.315
Albopictus	4532933.657	-6368329.951
Albopictus	4533282.163	-6331019.18
Albopictus	4533372.231	-6345623.651
Albopictus	4534175.056	-6339567.328
Albopictus	4534382.994	-6355525.687
Albopictus	4534510.869	-6361392.997
Albopictus	4534511.065	-6354720.855
Albopictus	4534669.878	-6330269.531
Albopictus	4534754.386	-6325971.254
Albopictus	4535044.928	-6338996.661
Albopictus	4535095.755	-6329483.536
Albopictus	4535209.135	-6338735.92
Albopictus	4535669.521	-6356943.344
Albopictus	4535720.402	-6339907.424
Albopictus	4535834.09	-6358141.872
Albopictus	4535956.404	-6358523.115
Albopictus	4536598	-6358302.993
Albopictus	4537053.899	-6321639.408
Albopictus	4537428.794	-6357456.209
Albopictus	4539529.101	-6318328.976
Albopictus	4540229.356	-6326765.081
Albopictus	4540587.678	-6334906.732
Albopictus	4541210.938	-6334688.919
Albopictus	4541490.582	-6327483.605
Albopictus	4541701.853	-6333203.909
Albopictus	4541746.331	-6333291.861
Albopictus	4542556.943	-6332176.291
Albopictus	4544092.546	-6327477.509
Albopictus	4544212.637	-6311215.769
Albopictus	4544324.944	-6311150.622
Albopictus	4544859.792	-6325340.032
Albopictus	4545522.515	-6324742.005
Albopictus	4548842.799	-6317988.767
Albopictus	4549577.798	-6309157.727
Albopictus	4550196.043	-6309510.967
Albopictus	4551410.293	-6313676.003
Albopictus	4551758.333	-6312787.19
Albopictus	4416887.441	-6505641.149
Albopictus	4417191.193	-6629672.284
Albopictus	4417508.099	-6635507.749
Albopictus	4417598.167	-6512761.568
Albopictus	4417879.226	-6562759.749
Albopictus	4417880.603	-6526475.973
Albopictus	4418018.391	-6537460.059
Albopictus	4418203.068	-6640486.673
Albopictus	4418328.719	-6631196.593
Albopictus	4418495.511	-6604950.894
Albopictus	4418516.892	-6524325.549
Albopictus	4418589.613	-6567943.97
Albopictus	4418994.353	-6538808.941
Albopictus	4419104.86	-6619851.031
Albopictus	4419134.883	-6627731.38
Albopictus	4419183.809	-6590195.359
Albopictus	4419375.064	-6596897.239
Albopictus	4419486.357	-6549539.546
Albopictus	4419518.55	-6514033.371
Albopictus	4419653.857	-6557148.52
Albopictus	4419726.44	-6631673.938
Albopictus	4420039.277	-6548190.133
Albopictus	4420130.078	-6590983.501
Albopictus	4420186.274	-6581820.425
Albopictus	4420451.432	-6590596.709
Albopictus	4420517.037	-6590288.074
Albopictus	4420613.718	-6556695.044
Albopictus	4420823.046	-6546554.925
Albopictus	4421433.284	-6604430.464
Albopictus	4421438.169	-6476258.004
Albopictus	4421649.779	-6538296.895
Albopictus	4421655.675	-6613694.51
Albopictus	4421655.675	-6647294.787
Albopictus	4422021.124	-6493108.108
Albopictus	4422490.804	-6552459.315
Albopictus	4422527.444	-6563180.424
Albopictus	4422597.787	-6493056.265
Albopictus	4423258.213	-6552044.999
Albopictus	4423263.555	-6605762.932
Albopictus	4423292.609	-6641076.678
Albopictus	4423301.361	-6641578.496
Albopictus	4423505.96	-6611853.218
Albopictus	4423535.456	-6576382.313
Albopictus	4423552.752	-6490986.608
Albopictus	4423585.055	-6576139.918
Albopictus	4423665.036	-6501957.015
Albopictus	4423696.014	-6552337.585
Albopictus	4423752.721	-6636583.519
Albopictus	4423824.195	-6569769.725
Albopictus	4423842.881	-6640607.745
Albopictus	4423909.598	-6610122.731
Albopictus	4424080.839	-6583534.406
Albopictus	4424208.613	-6578444.268
Albopictus	4424247.069	-6493447.093
Albopictus	4424336.587	-6596183.744
Albopictus	4424587.333	-6640118.199
Albopictus	4424644.598	-6639759.761
Albopictus	4424680.18	-6579925.712
Albopictus	4424690.188	-6585150.247
Albopictus	4424744.673	-6580079.556
Albopictus	4424937.064	-6551095.354
Albopictus	4424941.802	-6547320.441
Albopictus	4424973.735	-6579926.066
Albopictus	4424978.881	-6555853.638
Albopictus	4425092.714	-6595514.619
Albopictus	4425122.934	-6488569.348
Albopictus	4425150.535	-6601958.587
Albopictus	4425202.986	-6555730.088
Albopictus	4425514.143	-6594533.506
Albopictus	4425519.476	-6577366.131
Albopictus	4425528.471	-6507287.987
Albopictus	4425560.845	-6608053.432
Albopictus	4425563.069	-6579528.367
Albopictus	4425563.401	-6639852.288
Albopictus	4425564.181	-6604879.413
Albopictus	4425704.012	-6627111.284
Albopictus	4425717.931	-6577578.701
Albopictus	4425725.413	-6579425.411
Albopictus	4425785.459	-6585646.636
Albopictus	4425902.832	-6625485.489
Albopictus	4425941.375	-6475259.928
Albopictus	4425971.53	-6569808.5
Albopictus	4426022.691	-6475121.354
Albopictus	4426065.67	-6639322.168
Albopictus	4426072.342	-6580128.899
Albopictus	4426248.918	-6475080.032
Albopictus	4426364.784	-6474388.266
Albopictus	4426365.848	-6474766.841
Albopictus	4426393.696	-6637779.92
Albopictus	4426798.446	-6603527.901
Albopictus	4426840.392	-6474271.991
Albopictus	4426900.745	-6578693.267
Albopictus	4426939.663	-6592273.899
Albopictus	4427226.547	-6589394.101
Albopictus	4427235.688	-6502165.577
Albopictus	4427436.705	-6440771.411
Albopictus	4427439.787	-6540301.169
Albopictus	4427471.01	-6536760.46
Albopictus	4427557.908	-6644599.057
Albopictus	4427690.2	-6573494.574
Albopictus	4427929.115	-6553105.069
Albopictus	4427984.341	-6549729.868
Albopictus	4428007.131	-6472182.767
Albopictus	4428017.143	-6596593.297
Albopictus	4428075.187	-6574880.356
Albopictus	4428101.652	-6598120.751
Albopictus	4428449.692	-6602024.281
Albopictus	4428533.089	-6635328.438
Albopictus	4428633.164	-6437996.958
Albopictus	4428635.388	-6438250.415
Albopictus	4428793.285	-6519509.894
Albopictus	4428845.547	-6593993.427
Albopictus	4428913.885	-6466065.075
Albopictus	4428916.711	-6641831.698
Albopictus	4429042.362	-6600459.218
Albopictus	4429091.288	-6440079.478
Albopictus	4429114.639	-6581511.135
Albopictus	4429132.43	-6440960.164
Albopictus	4429234.729	-6437642.803
Albopictus	4429260.659	-6651650.894
Albopictus	4429286.991	-6437324.658
Albopictus	4429315.902	-6651831.826
Albopictus	4429514.941	-6593928.712
Albopictus	4429566.091	-6623158.655
Albopictus	4429597.225	-6574858.82
Albopictus	4429635.405	-6465486.393
Albopictus	4429672.838	-6442948.954
Albopictus	4429688.405	-6445229.213
Albopictus	4429688.405	-6445229.213
Albopictus	4429743.427	-6465926.72
Albopictus	4429776.499	-6442810.481
Albopictus	4429800.712	-6649216.959
Albopictus	4429875.213	-6594242.63
Albopictus	4429894.104	-6622083.352
Albopictus	4429966.393	-6446731.221
Albopictus	4430043.684	-6541657.949
Albopictus	4430090.931	-6593242.683
Albopictus	4430253.276	-6593195.56
Albopictus	4430274.88	-6464811.686
Albopictus	4430285.523	-6434428.815
Albopictus	4430345.568	-6580660.378
Albopictus	4430368.919	-6434622.345
Albopictus	4430520.144	-6445847.063
Albopictus	4430533.005	-6473412.957
Albopictus	4430566.846	-6447567.179
Albopictus	4430654.69	-6641754.508
Albopictus	4430662.474	-6580473.455
Albopictus	4430830.378	-6449445.58
Albopictus	4431100.246	-6445874.496
Albopictus	4431142.836	-6530033.491
Albopictus	4431176.195	-6592722.928
Albopictus	4431180.643	-6440351.776
Albopictus	4431216.624	-6440616.506
Albopictus	4431244.024	-6591948.124
Albopictus	4431245.136	-6603306.793
Albopictus	4431252.253	-6438014.884
Albopictus	4431275.158	-6643255.765
Albopictus	4431297.398	-6440978.867
Albopictus	4431315.189	-6591581.057
Albopictus	4431376.346	-6591615.313
Albopictus	4431418.6	-6449076.642
Albopictus	4431469.75	-6433137.922
Albopictus	4431478.645	-6438708.056
Albopictus	4431520.9	-6448470.343
Albopictus	4431656.558	-6548374.308
Albopictus	4431722.163	-6592773.753
Albopictus	4431737.73	-6438222.305
Albopictus	4431805.559	-6441143.278
Albopictus	4431834.47	-6591849.603
Albopictus	4431855.611	-6619766.547
Albopictus	4431882.283	-6437938.174
Albopictus	4432050.188	-6575722.029
Albopictus	4432064.643	-6448177.354
Albopictus	4432143.592	-6441334.247
Albopictus	4432188.07	-6443311.086
Albopictus	4432200.301	-6641743.75
Albopictus	4432215.869	-6442799.382
Albopictus	4432218.093	-6430830.743
Albopictus	4432224.764	-6647485.617
Albopictus	4432239.896	-6578549.099
Albopictus	4432348.191	-6427330.858
Albopictus	4432420.468	-6433621.066
Albopictus	4432459.386	-6448822.77
Albopictus	4432484.961	-6426986.05
Albopictus	4432517.688	-6574533.576
Albopictus	4432536.11	-6574149.329
Albopictus	4432585.036	-6574846.31
Albopictus	4432598.38	-6592375.229
Albopictus	4432601.715	-6574837.912
Albopictus	4432679.552	-6449201.696
Albopictus	4432691.783	-6445426.585
Albopictus	4432695.177	-6574739.946
Albopictus	4432738.485	-6577385.5
Albopictus	4432750.717	-6641309.87
Albopictus	4432768.508	-6447397.334
Albopictus	4433070.959	-6424664.311
Albopictus	4433084.375	-6573987.672
Albopictus	4433211.854	-6424726.893
Albopictus	4433244.423	-6426097.924
Albopictus	4433244.423	-6426775.551
Albopictus	4433313.799	-6559714.263
Albopictus	4433326.707	-6442204.427
Albopictus	4433350.058	-6432372.052
Albopictus	4433357.842	-6427908.919
Albopictus	4433397.872	-6640128.605
Albopictus	4433436.665	-6427698.018
Albopictus	4433452.358	-6425521.646
Albopictus	4433461.253	-6583839.669
Albopictus	4433470.149	-6425905.2
Albopictus	4433479.855	-6442148.483
Albopictus	4433549.097	-6441621.475
Albopictus	4433681.419	-6631986.237
Albopictus	4433685.867	-6433980.814
Albopictus	4433709.218	-6426261.899
Albopictus	4433709.218	-6426261.899
Albopictus	4433772.599	-6426699.185
Albopictus	4433772.599	-6427434.795
Albopictus	4433775.76	-6462732.269
Albopictus	4433798.174	-6425992.377
Albopictus	4433818.343	-6518924.738
Albopictus	4433844.876	-6559078.325
Albopictus	4433866.003	-6424791.716
Albopictus	4433948.288	-6448992.687
Albopictus	4434010.557	-6418254.462
Albopictus	4434055.035	-6432855.288
Albopictus	4434088.393	-6634153.96
Albopictus	4434148.168	-6420432.304
Albopictus	4434149.551	-6439611.612
Albopictus	4434161.782	-6430901.565
Albopictus	4434199.588	-6431147.867
Albopictus	4434251.85	-6443780.74
Albopictus	4434336.839	-6420369.632
Albopictus	4434338.582	-6427030.318
Albopictus	4434434.21	-6570043.234
Albopictus	4434477.232	-6459900.977
Albopictus	4434477.39	-6459834.774
Albopictus	4434541.599	-6446829.561
Albopictus	4434579.875	-6440389.904
Albopictus	4434895.669	-6441763.101
Albopictus	4434913.461	-6547037.984
Albopictus	4434979.145	-6458959.704
Albopictus	4435000.193	-6444078.356
Albopictus	4435132.515	-6586438.571
Albopictus	4435150.306	-6440341.49
Albopictus	4435250.382	-6643509.485
Albopictus	4435262.576	-6418322.097
Albopictus	4435267.061	-6435764.363
Albopictus	4435344.897	-6571017.785
Albopictus	4435378.468	-6567890.405
Albopictus	4435400.108	-6459179.978
Albopictus	4435410.502	-6422689.246
Albopictus	4435414.95	-6422135.19
Albopictus	4435444.973	-6570365.001
Albopictus	4435454.98	-6441530.241
Albopictus	4435498.347	-6434170.731
Albopictus	4435510.301	-6421472.469
Albopictus	4435605.094	-6441988.66
Albopictus	4435677.054	-6421187.717
Albopictus	4435686.888	-6543896.446
Albopictus	4435697.445	-6519036.225
Albopictus	4435714.065	-6436351.887
Albopictus	4435719.625	-6421013.393
Albopictus	4435775.628	-6546134.723
Albopictus	4435801.989	-6417061.045
Albopictus	4435848.611	-6486406.493
Albopictus	4435890.865	-6436472.178
Albopictus	4435981.959	-6565818.291
Albopictus	4436057.658	-6436606.023
Albopictus	4436066.553	-6567745.028
Albopictus	4436066.553	-6568614.356
Albopictus	4436075.449	-6435186.765
Albopictus	4436101.02	-6420119.031
Albopictus	4436179.128	-6410549.435
Albopictus	4436181.756	-6427658.332
Albopictus	4436191.092	-6565427.308
Albopictus	4436194.428	-6645305.711
Albopictus	4436214.527	-6547122.747
Albopictus	4436226.674	-6427035.658
Albopictus	4436274.488	-6441296.625
Albopictus	4436312.744	-6424291.767
Albopictus	4436321.111	-6539444.479
Albopictus	4436356.772	-6441885.656
Albopictus	4436381.235	-6439324.494
Albopictus	4436392.355	-6420021.791
Albopictus	4436485.759	-6427125.963
Albopictus	4436526.901	-6437402.284
Albopictus	4436557.28	-6612714.937
Albopictus	4436600.29	-6423141.973
Albopictus	4436611.113	-6426866.066
Albopictus	4436659.223	-6437862.042
Albopictus	4436768.412	-6564880.991
Albopictus	4436815.995	-6453682.38
Albopictus	4436849.366	-6441304.591
Albopictus	4436855.623	-6535999.573
Albopictus	4436878.833	-6551866.941
Albopictus	4436878.835	-6537157.621
Albopictus	4436924.979	-6437774.837
Albopictus	4436927.979	-6535557.26
Albopictus	4437035.471	-6419730.861
Albopictus	4437043.958	-6433708.664
Albopictus	4437052.853	-6426078.67
Albopictus	4437084.111	-6619316.735
Albopictus	4437095.328	-6576076.877
Albopictus	4437095.592	-6629281.59
Albopictus	4437114.999	-6612702.833
Albopictus	4437138.474	-6442020.649
Albopictus	4437143.033	-6424257.504
Albopictus	4437147.369	-6422955.454
Albopictus	4437184.268	-6507191.007
Albopictus	4437188.755	-6554215.681
Albopictus	4437321.939	-6538532.916
Albopictus	4437337.513	-6433070.952
Albopictus	4437401.033	-6538448.027
Albopictus	4437418.753	-6608804.864
Albopictus	4437422.021	-6622867.461
Albopictus	4437435.364	-6420520.525
Albopictus	4437459.827	-6546925.18
Albopictus	4437486.153	-6614432.774
Albopictus	4437488.777	-6517523.369
Albopictus	4437512.089	-6421318.198
Albopictus	4437529.88	-6536615.869
Albopictus	4437575.47	-6614911.651
Albopictus	4437576.034	-6542709.133
Albopictus	4437580.585	-6422445.717
Albopictus	4437582.142	-6423063.986
Albopictus	4437614.665	-6417308.007
Albopictus	4437642.213	-6531139.381
Albopictus	4437693.337	-6550120.031
Albopictus	4437754.071	-6521908.812
Albopictus	4437811.204	-6570035.079
Albopictus	4437850.113	-6423405.519
Albopictus	4437867.913	-6424415.413
Albopictus	4437875.697	-6433558.078
Albopictus	4437898.085	-6511721.743
Albopictus	4437902.384	-6421890.714
Albopictus	4437925.179	-6423957.429
Albopictus	4437930.182	-6571958.113
Albopictus	4438050.273	-6588118.376
Albopictus	4438129.221	-6422721.215
Albopictus	4438142.565	-6420164.95
Albopictus	4438147.013	-6423899.398
Albopictus	4438162.58	-6419470.035
Albopictus	4438163.248	-6422861.121
Albopictus	4438180.371	-6424922.012
Albopictus	4438191.491	-6423855.059
Albopictus	4438215.163	-6423468
Albopictus	4438219.042	-6423087.518
Albopictus	4438224.849	-6424980.865
Albopictus	4438389.842	-6536620.136
Albopictus	4438412.275	-6614703.838
Albopictus	4438421.664	-6426975.957
Albopictus	4438435.008	-6432373.493
Albopictus	4438443.736	-6437253.021
Albopictus	4438455.788	-6568398.952
Albopictus	4438480.905	-6422329.211
Albopictus	4438541.755	-6422688.861
Albopictus	4438547.531	-6450218.232
Albopictus	4438548.427	-6419329.864
Albopictus	4438604.024	-6419485.971
Albopictus	4438610.696	-6419487.169
Albopictus	4438625.151	-6418712.551
Albopictus	4438625.151	-6419540.651
Albopictus	4438626.263	-6419944.809
Albopictus	4438665.182	-6419512.022
Albopictus	4438676.363	-6524307.37
Albopictus	4438677.413	-6588101.209
Albopictus	4438691.868	-6422988.664
Albopictus	4438710.635	-6565582.872
Albopictus	4438721.891	-6422175.333
Albopictus	4438739.682	-6431898.672
Albopictus	4438755.25	-6617939.621
Albopictus	4438773.041	-6419157.572
Albopictus	4438778.601	-6426819.692
Albopictus	4438809.735	-6418804.276
Albopictus	4438811.439	-6560961.989
Albopictus	4438816.407	-6587629.596
Albopictus	4438829.75	-6568152.681
Albopictus	4438834.542	-6419622.934
Albopictus	4438854.213	-6587242.12
Albopictus	4438908.699	-6425506.584
Albopictus	4438912.035	-6632504.776
Albopictus	4438923.154	-6422960.72
Albopictus	4438935.386	-6434436.731
Albopictus	4438936.498	-6565576.402
Albopictus	4438955.401	-6632440.564
Albopictus	4438958.553	-6565466.793
Albopictus	4438962.716	-6552705.352
Albopictus	4438965.408	-6420942.33
Albopictus	4439052.522	-6565267.369
Albopictus	4439067.708	-6425861.895
Albopictus	4439089.619	-6421763.002
Albopictus	4439214.979	-6424917.361
Albopictus	4439221.157	-6591055.459
Albopictus	4439225.214	-6438016.101
Albopictus	4439233.388	-6422542.106
Albopictus	4439245.62	-6422202.621
Albopictus	4439261.187	-6622635.211
Albopictus	4439264.523	-6425204.595
Albopictus	4439273.419	-6419173.194
Albopictus	4439301.217	-6422816.609
Albopictus	4439335.688	-6550966.475
Albopictus	4439345.855	-6552323.245
Albopictus	4439351.255	-6421024.55
Albopictus	4439404.847	-6562677.371
Albopictus	4439405.741	-6421527.764
Albopictus	4439444.659	-6626948.235
Albopictus	4439449.107	-6422847.041
Albopictus	4439495.809	-6421362.254
Albopictus	4439498.019	-6408957.727
Albopictus	4439500.256	-6430958.584
Albopictus	4439518.048	-6527437.02
Albopictus	4439535.839	-6625611.086
Albopictus	4439541.399	-6628913.133
Albopictus	4439557.496	-6527362.665
Albopictus	4439574.757	-6569663.983
Albopictus	4439584.765	-6433201.489
Albopictus	4439586	-6619084.828
Albopictus	4439652.93	-6421644.911
Albopictus	4439694.848	-6550957.571
Albopictus	4439704.719	-6544518.931
Albopictus	4439709.303	-6419950.002
Albopictus	4439721.535	-6425797.8
Albopictus	4439728.088	-6554904.73
Albopictus	4439733.145	-6551723.776
Albopictus	4439764.512	-6543235.016
Albopictus	4439772.684	-6623048.074
Albopictus	4439779.356	-6420643.005
Albopictus	4439809.379	-6436171.774
Albopictus	4439819.386	-6551947.818
Albopictus	4439874.854	-6512496.807
Albopictus	4439938.794	-6625108.774
Albopictus	4439969.5	-6619524.937
Albopictus	4439975.059	-6421153.255
Albopictus	4439988.403	-6431461.978
Albopictus	4440060.68	-6423223.788
Albopictus	4440097.213	-6544001.11
Albopictus	4440164.091	-6418172.334
Albopictus	4440168.539	-6566869.806
Albopictus	4440188.554	-6424443.462
Albopictus	4440203.009	-6437910.037
Albopictus	4440240.816	-6619625.777
Albopictus	4440255.271	-6418803.145
Albopictus	4440289.741	-6425630.198
Albopictus	4440494.34	-6419402.983
Albopictus	4440497.676	-6418363.381
Albopictus	4440547.708	-6487216.52
Albopictus	4440559.945	-6435914.815
Albopictus	4440687.82	-6567707.475
Albopictus	4440719.111	-6415315.167
Albopictus	4440774.552	-6416421.273
Albopictus	4440774.892	-6407210.334
Albopictus	4440810.685	-6527264.566
Albopictus	4440823.189	-6406950.864
Albopictus	4440836.55	-6422308.497
Albopictus	4440902.267	-6623318.661
Albopictus	4441040.223	-6618242.94
Albopictus	4441069.219	-6526082.075
Albopictus	4441242.683	-6436229.147
Albopictus	4441254.752	-6406357.439
Albopictus	4441265.127	-6563109.052
Albopictus	4441308.288	-6562673.141
Albopictus	4441343.87	-6577658.018
Albopictus	4441542.91	-6420788.643
Albopictus	4441619.634	-6620301.894
Albopictus	4441785.408	-6542198.446
Albopictus	4441790.875	-6420847.894
Albopictus	4441828.681	-6626239.028
Albopictus	4441880.943	-6421184.466
Albopictus	4441908.067	-6627244.567
Albopictus	4441969.885	-6408420.695
Albopictus	4442049.357	-6408562.58
Albopictus	4442108.892	-6410755.924
Albopictus	4442136.691	-6560400.284
Albopictus	4442139.821	-6619449.163
Albopictus	4442257.411	-6410389.644
Albopictus	4442267.901	-6423550.625
Albopictus	4442331.283	-6432374.167
Albopictus	4442338.605	-6442866.478
Albopictus	4442398	-6540908.745
Albopictus	4442511.048	-6425772.051
Albopictus	4442621.502	-6542427.266
Albopictus	4442732.304	-6543476.396
Albopictus	4442772.727	-6417796.116
Albopictus	4442779.399	-6425865.808
Albopictus	4442803.861	-6418018.731
Albopictus	4442967.318	-6416448.84
Albopictus	4443076.786	-6620108.394
Albopictus	4443109.422	-6515485.117
Albopictus	4443147.81	-6481404.859
Albopictus	4443203.052	-6428357.975
Albopictus	4443224.411	-6536262.297
Albopictus	4443278.412	-6534986.627
Albopictus	4443314.226	-6617020.392
Albopictus	4443335.374	-6486582.082
Albopictus	4443353.633	-6420607.875
Albopictus	4443481.238	-6617893.425
Albopictus	4443516.622	-6428525.831
Albopictus	4443577.221	-6413218.709
Albopictus	4443624.564	-6521092.557
Albopictus	4443631.153	-6419866.223
Albopictus	4443746.65	-6460636.911
Albopictus	4443890.558	-6408455.359
Albopictus	4443893.573	-6424586.777
